# Supplementary material for: Surface Functionalized Polyhydroxyalkanoate Nanoparticles via SpyTag–SpyCatcher System for Targeted Breast Cancer Treatment
Source: Pharmaceutics. 2025 May 29;17(6):721. doi: 10.3390/pharmaceutics17060721 (PMC12196195; doi:10.3390/pharmaceutics17060721)
Supplement: Supplementary file 1 [file pharmaceutics-17-00721-s001.zip]

Archive with 1 entries (1 files):
- pharmaceutics-3648944-supplementary.pdf
